# Supplementary material for: Development of the SciRAP Approach for Evaluating the Reliability and Relevance of in vitro Toxicity Data
Source: Front Toxicol. 2021 Oct 15;3:746430. doi: 10.3389/ftox.2021.746430 (PMC8915875; doi:10.3389/ftox.2021.746430)
Supplement: Supplementary file 9 [file Table7.xlsx]

## Sheet: RQ Prioritization
		PRIORITIZATION RELIABILITY - REPORTING QUALITY (RQ)
			Variability across rating categories for each RQ criterion				Variability across rating categories for selected RQ criterion	Variability in expert ratings (%) for selected RQ criterion		RQ Criterion	Prioritized	Revise Criterion	Add Guidance*
		STUDY 1	1 Category	2		STUDY 1	2 Categories	Criterion 21: 39% F, 61% PF		1	Yes	x	x
			2 Categories	3, 4, 9, 11, 13, 15, 18, 21, 23			3 Categories	Criterion 1: 42% F, 26% PF, 32% NF		2	Yes		x
			3 Categories	1, 5, 6, 7, 10, 14, 19, 22			3 Categories	Criterion 5: 48% F, 36% PF, 16% NF		3	No		x
			4 Categories	8, 12, 16, 17, 20			4 Categories	Criterion 12: 10%F, 13%PF, 71% NF, 6%ND		4	No	x	x
							4 Categories	Criterion 16: 42% F, 42% PF, 13% NF, 3% ND		5	Yes	x	x
							4 Categories	Criterion 17: 58% F, 32% PF, 7% NF, 3% ND		6	No	x	x
										7	No		x
			Variability across rating categories for each RQ criterion				Variability across rating categories for selected RQ criterion	Variability in expert ratings (%) for selected RQ criterion		8	Yes	x	x
										9	No		x
										10	No		x
										11	No		x
		STUDY 2	1 Category	3, 6, 15, 22		STUDY 2	3 Categories	Criterion 1: 39% F, 32% PF, 29% NF		12	Yes		x
			2 Categories	2, 7, 9, 10, 13, 23			3 Categories	Criterion 5: 68% F, 29% PF, 3% NF		13	No		x
			3 Categories	1, 4, 5, 11, 14, 16, 18, 19, 20, 21			3 Categories	Criterion 14: 32% F, 29% PF, 39% NF		14	Yes		x
			4 Categories	8, 12, 17			3 Categories	Criterion 16: 74% F, 23% PF, 3% NF		15	No		x
							3 Categories	Criterion 19: 23% F, 16% PF, 61% NF		16	Yes		x
							3 Categories	Criterion 20: 58% F, 29% PF, 13% NF		17	Yes		x
							3 Categories	Criterion 21: 39% F, 58% PF, 3% NF		18	No		x
							4 Categories	Criterion 8: 7% F, 23% PF, 60% NF, 10% ND		19	Yes		x
							4 Categories	Criterion 12: 13% F, 13% PF, 71% NF, 3% ND		20	Yes		x
							4 Categories	Criterion 17: 64% F, 23% PF, 10% NF, 3% ND		21	Yes		x
										22	No		x
			Variability across rating categories for each RQ criterion				Variability across rating categories for selected RQ criterion	Variability in expert ratings (%) for selected RQ criterion		23	Yes		x
										open		add	x
										* Nota bene: no preexisting guidance for RQ in SciRAP in vitro tool version 1.0. Guidance will be added for all RQ criteria version 2.0.
		STUDY 3	1 Category	15, 19, 22		STUDY 3	3 Categories	Criterion 23: 45% F, 7% PF, 48% NF
			2 Categories	1, 6, 7, 10, 11, 13, 16, 17, 18, 20, 21			4 Categories	Criterion 2: 26% F, 35% PF, 35% NF, 3% ND
			3 Categories	3, 4, 5, 9, 14, 23			4 Categories	Criterion 8: 30% F, 23% PF, 37% NF, 7% ND
			4 Categories	2, 8, 12			4 Categories	Criterion 12: 13% F, 20% PF, 63% NF, 3% ND
		In red: criteria prioritized based on decision tree because of high variability in expert ratings observed for these criteria.					Variability across studies for selected RQ criteria
						ACROSS STUDIES	1 Study	Criteria 2, 14, 19, 20, 23
							2 Studies	Criteria 1, 5, 8, 16, 17, 21
							3 Studies	Criteria 12

## Sheet: MQ Prioritization
		PRIORITIZATION RELIABILITY - METHODOLOGICAL QUALITY (MQ)
			Variability across rating categories for each MQ criterion				Variability across rating categories for selected MQ criterion	Variability in expert ratings (%) for selected MQ criterion		MQ Criterion	Prioritized	Revise Criterion	Revise Guidance
		STUDY 1	1 Category	n.a.		STUDY 1	2 Categories	Criterion 6: 42% F, 58% PF		1	Yes		x
			2 Categories	6, 7, 8, 10, 14			3 Categories	Criterion 1: 32% PF, 52% NF, 16% ND		2	Yes		x
			3 Categories	1, 4, 5, 9, 12			3 Categories	Criterion 4: 65% F, 29% PF, 6% NF		3	Yes	x	x
			4 Categories	2, 3, 11, 13			3 Categories	Criterion 5: 45% F, 52% PF, 3% NF		4	Yes	x	x
							4 Categories	Criterion 2: 10% F, 74% PF, 13% NF, 3% ND		5	Yes	x	x
							4 Categories	Criterion 3: 7% F, 57% PF, 27% NF, 10% ND		6	Yes	x	x
							4 Categories	Criterion 11: 45% F, 42% PF, 3% NF		7	No
							4 Categories	Criterion 13: 63% F, 27% PF, 10% NF		8	Yes		x
										9	Yes		x
			Variability across rating categories for each MQ criterion				Variability across rating categories for selected MQ criterion	Variability in expert ratings (%) for selected MQ criterion		10	No
										11	Yes		x
										12	No
										13	Yes		x
		STUDY 2	1 Category	n.a.		STUDY 2	2 Categories	Criterion 6: 42% F, 58% PF		14	No
			2 Categories	4, 6, 12			3 Categories	Criterion 2: 3% F, 74% PF, 23% NF		new (+ ctrl)		x
			3 Categories	2, 7, 8, 9, 10, 11, 14			3 Categories	Criterion 8: 55% F, 39% PF, 6% NF		open (15)			x
			4 Categories	1, 3, 5, 13			3 Categories	Criterion 9: 58% F, 32% PF, 10% NF
							3 Categories	Criterion 11: 74% F, 23% PF, 3% NF
							4 Categories	Criterion 1: 3% F, 36% PF, 58% NF, 3% ND
							4 Categories	Criterion 3: 6% F, 58% PF, 29% NF, 6% ND
							4 Categories	Criterion 5: 42% F, 55% PF, 3% NF
							4 Categories	Criterion 13: 3% F, 20% PF, 61% NF, 6% ND
			Variability across rating categories for each MQ criterion				Variability across rating categories for selected MQ criterion	Variability in expert ratings (%) for selected MQ criterion
		STUDY 3	1 Category	4		STUDY 3	4 Categories	Criterion 1: 52% F, 39% PF, 6% NF, 3% ND
			2 Categories	2, 3, 5, 6, 8, 9, 10, 11, 13, 14
			3 Categories	7, 12
			4 Categories	1
							Variability across studies for selected MQ criteria
		In red: criteria prioritized based on decision tree because of high variability in expert ratings observed for these criteria.				ACROSS STUDIES	1 Study	Criteria 4, 8, 9
							2 Studies	Criteria 2, 3, 5, 6, 11, 13
							3 Studies	Criterion 1
